# Supplementary material for: Diversity and spatiotemporal dynamics of fungal communities in the rhizosphere soil of Lycium barbarum L.: a new insight into the mechanism of geoherb formation
Source: Arch Microbiol. 2022 Feb 26;204(3):197. doi: 10.1007/s00203-022-02781-5 (PMC8881256; doi:10.1007/s00203-022-02781-5)
Supplement: Supplementary file 2 — Table S1 Geographical factors for different sampling positions. (XLS 12 KB) [file 203_2022_2781_MOESM2_ESM.xls]

## Sheet: Sheet1
Table S1. Geographical factors of different sampling position
Sample	Location	Sample coordinates	Altitude/m	Time (2019)
NX-SS	Zhongning (Ningxia Province), China	N37°27.400’ E105°45.440’	1123	April
NX-FFS				June
NX-SDS				August
QH-SS	Nuomuhong (Qinghai Province), China	N36°26.485’ E96°25.529’	2783	April
QH-FFS				June
QH-SDS				August
XJ-SS	Jinghe (Xinjiang Province), China	N44°34.103’ E82°53.541’	290	April
XJ-FFS				July
XJ-SDS				September
