# Supplementary material for: Diversity and spatiotemporal dynamics of fungal communities in the rhizosphere soil of Lycium barbarum L.: a new insight into the mechanism of geoherb formation
Source: Arch Microbiol. 2022 Feb 26;204(3):197. doi: 10.1007/s00203-022-02781-5 (PMC8881256; doi:10.1007/s00203-022-02781-5)
Supplement: Supplementary file 3 — Table S2 Basic physicochemical properties of rhizosphere soils at different developmental stages of Lycium barbarum L. (XLS 20 KB) [file 203_2022_2781_MOESM3_ESM.xls]

## Sheet: Sheet1
Table S2. Basic physicochemical properties of rhizosphere soils at different developmental stage of L. barbarum L
Smple	pH	EC (mS/cm)	SOC (g/kg)	TN (g/kg)	TP (g/kg)	TK (g/kg)	AN (mg/kg)	AP (mg/kg)	AK (mg/kg)
NX-SS-1	8.57	0.069	2.9	0.29	0.94	18.8	20	11.5	80
NX-SS-2	8.59	0.074	2.82	0.31	0.93	18.8	17	12.1	80
NX-SS-3	8.64	0.062	2.73	0.32	0.93	19	17	11.4	80
QH-SS-1	8.17	0.123	16.9	1.03	1.86	19	93	157	165
QH-SS-2	8.17	0.13	16.5	1.05	1.86	19.2	85	166	170
QH-SS-3	8.15	0.127	16.7	1.06	1.89	19.2	90	168	170
XJ-SS-1	8.19	0.138	12.9	0.81	1.36	23.2	97	31.6	150
XJ-SS-2	8.18	0.139	13.1	0.8	1.39	23.5	99	32.6	150
XJ-SS-3	8.19	0.131	12.8	0.79	1.35	23.2	94	31.8	155
NX-FFS-1	8.4	0.049	3.74	0.24	0.48	18.2	129	38.9	100
NX-FFS-2	8.46	0.047	4.18	0.25	0.47	18	129	38	95
NX-FFS-3	8.44	0.042	3.55	0.26	0.48	18	122	41.4	100
XJ-FFS-1	7.59	0.387	11.9	0.8	0.79	22	128	25.8	205
XJ-FFS-2	7.56	0.379	11.4	0.83	0.79	21.8	117	26.4	205
XJ-FFS-3	7.53	0.383	12.1	0.8	0.8	22	123	26.2	210
QH-FFS-1	7.83	0.103	18.7	1.36	1.15	19.8	219	171	200
QH-FFS-2	7.82	0.096	18.8	1.29	1.21	20.2	223	177	205
QH-FFS-3	7.83	0.099	18.8	1.29	1.19	20.2	222	180	205
NX-SDS-1	8.54	0.064	3.8	0.29	0.45	16	11	22.8	75
NX-SDS-2	8.51	0.067	3.5	0.27	0.45	16	10	23.2	75
NX-SDS-3	8.52	0.065	3.71	0.28	0.46	15.8	9	23	75
XJ-SDS-1	8.01	0.143	12	0.73	0.81	21.5	55	16.6	140
XJ-SDS-2	8.01	0.15	11.8	0.73	0.81	22	56	17.1	145
XJ-SDS-3	8.03	0.153	11.9	0.73	0.81	21.5	55	16.8	145
QH-SDS-1	8.01	0.158	14.6	0.87	1.06	17.5	68	73.6	120
QH-SDS-2	8	0.162	14.2	0.87	1.05	17	66	66	130
QH-SDS-3	8.01	0.168	14.6	0.87	1.06	17.5	65	70.8	125
EC, electrical conductivity; SOC, soil organic carbon; TN, total nitrogen; TP, total phosphorus; TK, total potassium; AN, Available nitrogen; AP, available phosphorus; AK, available potassium

## Sheet: Sheet2
	1	2	3		平均	1	2	3		平均	1	2	3		平均	1	2	3		平均	1	2	3		平均	1	2	3		平均	1	2	3		平均	1	2	3		平均	1	2	3		平均
	8.57	8.59	8.64	0.0360555	8.6	8.17	8.17	8.15	0.011547	8.16	8.19	8.18	8.19	0.0057735	8.19	8.4	8.46	8.44	0.0305505	8.43	7.49	7.56	7.53	0.0351188	7.53	7.83	7.82	7.83	0.0057735	7.83	8.54	8.51	8.52	0.0152753	8.52	8.01	8.01	8.03	0.011547	8.02	8.01	8	8.01	0.0057735	8.01
	0.069	0.074	0.062	0.00602771	0.068	0.123	0.13	0.127	0.00351188	0.127	0.138	0.139	0.131	0.0043589	0.136	0.049	0.047	0.042	0.00360555	0.046	0.387	0.379	0.383	0.004	0.383	0.103	0.096	0.099	0.00351188	0.099	0.064	0.067	0.065	0.00152753	0.065	0.143	0.15	0.153	0.0051316	0.149	0.158	0.162	0.168	0.00503322	0.163
	2.9	2.82	2.73	0.085049	2.82	16.9	16.5	16.7	0.2	16.7	12.9	13.1	12.8	0.152753	12.9	3.74	4.18	3.55	0.323161	3.82	11.9	11.4	12.1	0.360555	11.8	18.7	18.8	18.8	0.057735	18.8	3.8	3.5	3.71	0.153948	3.67	12	11.8	11.9	0.1	11.9	14.6	14.2	14.6	0.23094	14.5
	0.29	0.31	0.32	0.0152753	0.31	1.03	1.05	1.06	0.0152753	1.05	0.81	0.8	0.79	0.01	0.8	0.24	0.25	0.26	0.01	0.25	0.8	0.83	0.8	0.0173205	0.81	1.36	1.29	1.29	0.0404145	1.31	0.29	0.27	0.28	0.01	0.28	0.73	0.73	0.73	0	0.73	0.87	0.87	0.87	0	0.87
	0.94	0.93	0.93	0.0057735	0.93	1.86	1.86	1.89	0.0173205	1.87	1.36	1.39	1.35	0.0208167	1.37	0.48	0.47	0.48	0.0057735	0.48	0.79	0.79	0.8	0.0057735	0.79	1.15	1.21	1.19	0.0305505	1.18	0.45	0.45	0.46	0.0057735	0.45	0.81	0.81	0.81	0	0.81	1.06	1.05	1.06	0.0057735	1.06
	18.8	18.8	19	0.11547	18.9	19	19.2	19.2	0.11547	19.1	23.2	23.5	23.2	0.173205	23.3	18.2	18	18	0.11547	18.1	22	21.8	22	0.11547	21.9	19.8	20.2	20.2	0.23094	20.1	16	16	15.8	0.11547	15.9	21.5	22	21.5	0.288675	21.7	17.5	17	17.5	0.288675	17.3
	20	17	17	1.73205	18	93	85	90	4.04145	89	97	99	94	2.51661	97	129	129	122	4.04145	127	128	117	123	5.50757	123	219	223	222	2.08167	221	11	10	9	1	10	55	56	55	0.57735	55	68	66	65	1.52753	66
	11.5	12.1	11.4	0.378594	11.7	157	166	168	5.85947	164	31.6	32.6	31.8	0.52915	32	38.9	38	41.4	1.76163	39.4	25.8	26.4	26.2	0.305505	26.1	171	177	180	4.58258	176	22.8	23.2	23	0.2	23	16.6	17.1	16.8	0.251661	16.8	73.6	66	70.8	3.84361	70.1
	80	80	80	0	80	165	170	170	2.88675	168	150	150	155	2.88675	152	100	95	100	2.88675	98	205	205	210	2.88675	207	200	205	205	2.88675	203	75	75	75	0	75	140	145	145	2.88675	143	120	130	125	5	125
SS
	8.57	8.59	8.64	8.17	8.17	8.15	8.19	8.18	8.19
	0.069	0.074	0.062	0.123	0.13	0.127	0.138	0.139	0.131
	2.9	2.82	2.73	16.9	16.5	16.7	12.9	13.1	12.8
	0.29	0.31	0.32	1.03	1.05	1.06	0.81	0.8	0.79
	0.94	0.93	0.93	1.86	1.86	1.89	1.36	1.39	1.35
	18.8	18.8	19	19	19.2	19.2	23.2	23.5	23.2
	20	17	17	93	85	90	97	99	94
	11.5	12.1	11.4	157	166	168	31.6	32.6	31.8
	80	80	80	165	170	170	150	150	155
FFS
	8.4	8.46	8.44	7.83	7.82	7.83	7.49	7.56	7.53
	0.049	0.047	0.042	0.103	0.096	0.099	0.387	0.379	0.383
	3.74	4.18	3.55	18.7	18.8	18.8	11.9	11.4	12.1
	0.24	0.25	0.26	1.36	1.29	1.29	0.8	0.83	0.8
	0.48	0.47	0.48	1.15	1.21	1.19	0.79	0.79	0.8
	18.2	18	18	19.8	20.2	20.2	22	21.8	22
	129	129	122	219	223	222	128	117	123
	38.9	38	41.4	171	177	180	25.8	26.4	26.2
	100	95	100	200	205	205	205	205	210
SD
	8.54	8.51	8.52	8.01	8	8.01	8.01	8.01	8.03
	0.064	0.067	0.065	0.158	0.162	0.168	0.143	0.15	0.153
	3.8	3.5	3.71	14.6	14.2	14.6	12	11.8	11.9
	0.29	0.27	0.28	0.87	0.87	0.87	0.73	0.73	0.73
	0.45	0.45	0.46	1.06	1.05	1.06	0.81	0.81	0.81
	16	16	15.8	17.5	17	17.5	21.5	22	21.5
	11	10	9	68	66	65	55	56	55
	22.8	23.2	23	73.6	66	70.8	16.6	17.1	16.8
	75	75	75	120	130	125	140	145	145
