# Supplementary material for: Diversity and spatiotemporal dynamics of fungal communities in the rhizosphere soil of Lycium barbarum L.: a new insight into the mechanism of geoherb formation
Source: Arch Microbiol. 2022 Feb 26;204(3):197. doi: 10.1007/s00203-022-02781-5 (PMC8881256; doi:10.1007/s00203-022-02781-5)
Supplement: Supplementary file 4 — Table S3 Content analysis of the main active ingredients of Lycium barbarum L. (XLS 12 KB) [file 203_2022_2781_MOESM4_ESM.xls]

## Sheet: Sheet1
Table 3S. Content analysis of the main active ingredients of Lycium barbarum L.
	Total sugar/(g/100g)	LBP/(g/100g)	Betaine/(g/100g)	Flavonoids/(g/100g)	Carotenoid/(mg/100g)
NX	48.47	2.71	0.86	0.14	0.36
	48.15	2.71	0.81	0.14	0.37
	49.11	2.68	0.78	0.17	0.38
XJ	47.21	2.69	0.89	0.13	0.23
	47.51	2.55	0.88	0.14	0.24
	47.36	2.91	0.81	0.12	0.24
QH	46.4	1.97	0.98	0.11	0.42
	45.82	1.91	0.96	0.097	0.42
	46.32	1.64	0.87	0.12	0.41
