# Supplementary material for: Diversity and spatiotemporal dynamics of fungal communities in the rhizosphere soil of Lycium barbarum L.: a new insight into the mechanism of geoherb formation
Source: Arch Microbiol. 2022 Feb 26;204(3):197. doi: 10.1007/s00203-022-02781-5 (PMC8881256; doi:10.1007/s00203-022-02781-5)
Supplement: Supplementary file 5 — Table S4 Statistics and details of the sequencing data. (XLS 12 KB) [file 203_2022_2781_MOESM5_ESM.xls]

## Sheet: 各样本有效序列信息表
Table S4. Statistics and analyses of the sequencing data
Sample Name	Reads
NX-SDS-1	71269
NX-SDS-2	74126
NX-SDS-3	74293
NX-SS-1	74714
NX-SS-2	72617
NX-SS-3	74585
NX-FFS-1	70757
NX-FFS-2	72409
NX-FFS-3	71397
QH-FFS-1	70088
QH-FFS-2	74417
QH-FFS-3	72099
QH-SS-1	70498
QH-SS-2	69859
QH-SS-3	71169
QH-SDS-1	71631
QH-SDS-2	73501
QH-SDS-3	71447
XJ-FFS-1	72679
XJ-FFS-2	70302
XJ-FFS-3	68858
XJ-SDS-1	72791
XJ-SDS-2	69621
XJ-SDS-3	74108
XJ-SS-1	74513
XJ-SS-2	71563
XJ-SS-3	73487
