# Supplementary material for: Diversity and spatiotemporal dynamics of fungal communities in the rhizosphere soil of Lycium barbarum L.: a new insight into the mechanism of geoherb formation
Source: Arch Microbiol. 2022 Feb 26;204(3):197. doi: 10.1007/s00203-022-02781-5 (PMC8881256; doi:10.1007/s00203-022-02781-5)
Supplement: Supplementary file 7 — Table S6 Relative abundance of fungal phyla in rhizosphere soil samples. (XLS 40 KB) [file 203_2022_2781_MOESM7_ESM.xls]

## Sheet: taxa.percents.table门
Table S6. Relative abundance of fungal phyla in rhizosphere soil samples
OTU ID	JH_3_3	JH_3_2	JH_3_1	XJ-SDS	JH_2_2	JH_2_3	JH_2_1		JH_1_1	JH_1_3	JH_1_2		NX_3_3	NX_3_2	NX_3_1		NX_2_2	NX_2_3	NX_2_1		NX_1_1	NX_1_3	NX_1_2		QH_2_3	QH_2_2	QH_2_1		QH_3_2	QH_3_3	QH_3_1		QH_1_1	QH_1_2	QH_1_3
d__Eukaryota; k__Fungi; p__Ascomycota	0.863457	0.975416	0.909188	0.91602	0.991446	0.944295	0.973263	0.969668	0.956123	0.95882	0.974038	0.962994	0.976226	0.98619	0.949915	0.970777	0.925863	0.962995	0.965089	0.951316	0.910461	0.930998	0.920338	0.920599	0.9951	0.966329	0.919691	0.960373	0.794787	0.665742	0.796692	0.752407	0.877786	0.84855	0.913629	0.879988
d__Eukaryota; k__Fungi; p__Mortierellomycota	0.0808414	0.0144888	0.0542338	0.0498546	0.00555601	0.0166958	0.0162484	0.0128334	0.0313045	0.021086	0.0194307	0.0239404	0.00977628	0.00632519	0.0240197	0.0133737	0.0367151	0.0171078	0.0188346	0.0242192	0.0586621	0.0238958	0.0374239	0.0399939	0.00301454	0.0296484	0.0712621	0.0346417	0.146176	0.0729222	0.167005	0.128701	0.0996127	0.133968	0.0698649	0.101149
d__Eukaryota; k__Fungi; p__unclassified_k__Fungi	0.0310981	0.0045089	0.0186939	0.0181003	0.00147152	0.00396775	0.00382997	0.00308975	0.00460242	0.00215192	0.00129266	0.00268233	0.00900484	0.00462588	0.0140081	0.00921295	0.0245898	0.00874032	0.00779992	0.01371	0.0241715	0.0394452	0.0361769	0.0332646	0.000214304	0.00107617	0.002553	0.00128116	0.0432343	0.00980912	0.0148909	0.0226448	0.00668246	0.005097	0.00597556	0.00591834
d__Eukaryota; k__Fungi; p__Chytridiomycota	0.000686493	0.00034463	0.0033854	0.00147217	0.000178783	0.00011377	0.00169737	0.000663309	6.70907e-05	0.00198424	0	0.000683776	0.000392734	4.04596e-05	0.000847754	0.000426983	0.00462119	0.0055093	0.000658162	0.00359622	0.000548745	4.13183e-05	0.000777709	0.000455924	0	0	0.00030525	0.00010175	2.79201e-05	0.244398	0.000391866	0.081606	5.67513e-05	2.86348e-05	0.00094203	0.000342472
d__Eukaryota; k__Fungi; p__Basidiomycota	0.0226268	0.00521252	0.0112891	0.0130428	0.00134775	0.0347853	0.00486	0.0136644	0.00774226	0.0156224	0.00518424	0.00951629	0.00301564	0.00198252	0.00884086	0.00461301	0.00657142	0.00487414	0.00645559	0.00596705	0.00574174	0.00542647	0.00454558	0.00523793	0.00165728	0.0029191	0.00610501	0.00356046	0.0135552	0.00572766	0.017676	0.0123196	0.0150107	0.0113967	0.00818301	0.0115301
others	0.00129061	2.87191e-05	0.00321006	0.00150979	0	0.000142213	0.000101552	8.12551e-05	0.000161018	0.000335364	5.44277e-05	0.000183603	0.00158496	0.000836166	0.00236833	0.00159649	0.00163932	0.000773235	0.00116229	0.00119161	0.000414904	0.000192819	0.000737483	0.000448402	1.42869e-05	2.69041e-05	8.32501e-05	4.14804e-05	0.00221965	0.0014013	0.00334486	0.00232194	0.000851269	0.000959267	0.00140601	0.00107218

## Sheet: Sheet1
Table S6. Relative abundance of fungal phyla in rhizosphere soil samples
OTU ID	XJ-SDS	XJ-FFS	XJ-SS	NX-SDS	NX-FFS	NX-SS	QH-FFS	QH-SDS	QH-SS
d__Eukaryota; k__Fungi; p__Ascomycota	0.91602	0.969668	0.942844	0.942844	0.951785	0.945825	0.946818	0.948143	0.946928
d__Eukaryota; k__Fungi; p__Mortierellomycota	0.0498546	0.0128334	0.031344	0.031344	0.0251738	0.0292873	0.0286017	0.0276876	0.0285255
d__Eukaryota; k__Fungi; p__unclassified_k__Fungi	0.0181003	0.00308975	0.010595	0.010595	0.00809326	0.0097611	0.00948313	0.0091125	0.00945224
d__Eukaryota; k__Fungi; p__Chytridiomycota	0.00147217	0.000663309	0.00106774	0.00106774	0.00093293	0.0010228	0.00100783	0.000987853	0.00100616
d__Eukaryota; k__Fungi; p__Basidiomycota	0.0130428	0.0136644	0.0133536	0.0133536	0.0134572	0.0133881	0.0133996	0.013415	0.0134009
others	0.00150979	8.12551e-05	0.000795524	0.000795524	0.000557435	0.000716161	0.000689707	0.000654434	0.000686767
