# Supplementary material for: Diversity and spatiotemporal dynamics of fungal communities in the rhizosphere soil of Lycium barbarum L.: a new insight into the mechanism of geoherb formation
Source: Arch Microbiol. 2022 Feb 26;204(3):197. doi: 10.1007/s00203-022-02781-5 (PMC8881256; doi:10.1007/s00203-022-02781-5)
Supplement: Supplementary file 8 — Table S7 Relative abundance of fungal family in rhizosphere soil samples. (XLS 34 KB) [file 203_2022_2781_MOESM8_ESM.xls]

## Sheet: Supplementary Table S7
Table S7. Relative abundance of fungal family in rhizosphere soil samples.
OTU ID	XJ-SS	XJ-FFS	XJ-SDS	NX-SS	NX-FFS	NX-SDS	QH-SS	QH-FFS	QH-SDS
d__Eukaryota; k__Fungi; p__Ascomycota; c__Sordariomycetes	0.298335	0.89884	0.648322	0.706603	0.787856	0.889187	0.511608	0.499533	0.5359
d__Eukaryota; k__Fungi; p__Ascomycota; c__Dothideomycetes	0.173475	0.0413614	0.215935	0.159634	0.138852	0.0972249	0.0517236	0.385644	0.0806643
d__Eukaryota; k__Fungi; p__Ascomycota; c__Eurotiomycetes	0.473395	0.00730323	0.0203817	0.0212437	0.0132529	0.0218241	0.084814	0.0373561	0.0223465
d__Eukaryota; k__Fungi; p__Mortierellomycota; c__Mortierellomycetes	0.0234582	0.0126769	0.0503333	0.0400945	0.0241199	0.013383	0.100955	0.0348931	0.128187
d__Eukaryota; k__Fungi; p__Ascomycota; c__Pezizomycetes	0.000564709	0.00392053	0.0015419	0.00502026	0.00203639	0.00155626	0.216348	0.0340058	0.0836515
d__Eukaryota; k__Fungi; p__Ascomycota; c__unclassified_p__Ascomycota	0.0121458	0.0172956	0.0271402	0.0242991	0.00862555	0.00970163	0.00785052	0.00119684	0.00535577
d__Eukaryota; k__Fungi; p__unclassified_k__Fungi; c__unclassified_k__Fungi	0.00269603	0.0030666	0.0183043	0.033204	0.0136536	0.00921927	0.00592099	0.00128926	0.0225404
d__Eukaryota; k__Fungi; p__Chytridiomycota; c__Rhizophlyctidomycetes	0.000646683	0.000358557	0.00132031	0.000301936	0.00149584	0.000136514	0	0	0.0829266
d__Eukaryota; k__Fungi; p__Basidiomycota; c__Tremellomycetes	0.00656247	0.00138233	0.00688776	0.00348353	0.00270743	0.00290776	0.00977059	0.00345188	0.0117088
d__Eukaryota; k__Fungi; p__Ascomycota; c__Leotiomycetes	0.00507783	0.00117003	0.00170809	0.00365028	0.000657052	0.000791784	0.00782214	0.00236594	0.02369
d__Eukaryota; k__Fungi; p__Basidiomycota; c__Agaricomycetes	0.00281444	0.0121107	0.0048519	0.00127534	0.0030476	0.00164272	0.0016836	8.32e-05	0.000424768
others	0.000828848	0.000514246	0.00327307	0.00118972	0.00369533	0.00242541	0.0015039	0.000180218	0.00260401
